# Supplementary material for: Sex differences in physical fitness among 10,000 adolescents aged 13–15 years
Source: PLoS One. 2026 Mar 20;21(3):e0345291. doi: 10.1371/journal.pone.0345291 (PMC13004366; doi:10.1371/journal.pone.0345291)
Supplement: S2 File — (XLSX) [file pone.0345291.s002.xlsx]

## Sheet: Correlation Comparisons
Variable_1	Variable_2	r_Boys	r_Girls	r_Difference	CI_Lower	CI_Upper	CI_95	z_statistic	p_value	Significant	N_Boys	N_Girls
Height	Sargent jump	0.385	0.108	0.277	0.237	0.317	[0.237, 0.317]	13.27	0	Yes	3188	5298
Height	Standing long jump	0.388	0.1	0.288	0.248	0.327	[0.248, 0.327]	13.774	0	Yes	3188	5298
Height	30m sprint	-0.257	-0.051	-0.206	-0.248	-0.163	[-0.248, -0.163]	-9.43	0	Yes	3188	5298
Height	Medicine ball throw	0.596	0.312	0.284	0.251	0.317	[0.251, 0.317]	16.244	0	Yes	3188	5298
Height	Shuttle run	0.072	-0.023	0.095	0.051	0.139	[0.051, 0.139]	4.24	0	Yes	3188	5298
Sargent jump	Standing long jump	0.561	0.304	0.257	0.223	0.291	[0.223, 0.291]	14.313	0	Yes	3188	5298
Sargent jump	30m sprint	-0.529	-0.361	-0.168	-0.202	-0.134	[-0.202, -0.134]	-9.414	0	Yes	3188	5298
Sargent jump	Medicine ball throw	0.501	0.385	0.116	0.081	0.15	[0.081, 0.15]	6.454	0	Yes	3188	5298
Sargent jump	Shuttle run	0.324	0.203	0.121	0.08	0.161	[0.08, 0.161]	5.8	0	Yes	3188	5298
Standing long jump	30m sprint	-0.542	-0.332	-0.21	-0.244	-0.175	[-0.244, -0.175]	-11.653	0	Yes	3188	5298
Standing long jump	Medicine ball throw	0.513	0.291	0.221	0.186	0.257	[0.186, 0.257]	11.879	0	Yes	3188	5298
Standing long jump	Shuttle run	0.358	0.256	0.102	0.063	0.141	[0.063, 0.141]	5.033	0	Yes	3188	5298
30m sprint	Shuttle run	-0.404	-0.291	-0.112	-0.15	-0.074	[-0.15, -0.074]	-5.714	0	Yes	3188	5298
30m sprint	Medicine ball throw	-0.376	-0.314	-0.062	-0.1	-0.023	[-0.1, -0.023]	-3.122	0.0018	Yes	3188	5298
Medicine ball throw	Shuttle run	0.156	0.15	0.007	-0.036	0.049	[-0.036, 0.049]	0.302	0.7628	No	3188	5298
